# Supplementary material for: In Vitro and In Vivo Biological Evaluation of Indole-thiazolidine-2,4-dione Derivatives as Tyrosinase Inhibitors
Source: Molecules. 2023 Nov 7;28(22):7470. doi: 10.3390/molecules28227470 (PMC10673563; doi:10.3390/molecules28227470)
Supplement: Supplementary file 1 [file molecules-28-07470-s001.zip]

Archive with 1 entries (1 files):
- molecules-2691757-supplementary.pdf
